# Supplementary material for: Temperature preference can bias parental genome retention during hybrid evolution
Source: PLoS Genet. 2019 Sep 16;15(9):e1008383. doi: 10.1371/journal.pgen.1008383 (PMC6762194; doi:10.1371/journal.pgen.1008383)
Supplement: S1 Data — (XLSX) [file pgen.1008383.s007.xlsx]

## Sheet: P1-30
YMD Strain	Competed against	Replicate	Date of competition	Temperature	Number of generations	Dark cells	GFP cells	LN(dark/GFP)	Slope
YMD30	YMD3357	1	2017-12-06	15 deg	13.248	0.6586	0.3414	0.657062
					15.38	0.6374	0.3626	0.564097
					21.572	0.8928	0.1072	2.11967
					24.452	0.9452	0.0548	2.84771	0.210071	21.0071
		1	2016-06-06	30	11.88	0.5803	0.4197	0.324005
					15.48	0.7565	0.2264	1.2064
					17.136	0.8147	0.1705	1.56408
					21.6	0.9397	0.0432	3.07972
					23.616	0.9485	0.0295	3.47049	0.278078
		2	2016-06-06	30	10.44	0.5062	0.4938	0.0248013
					14.4	0.8548	0.1326	1.86353
					16.056	0.9046	0.0753	2.48601
					20.448	0.9311	0.0465	2.99691
					22.464	0.9591	0.0158	4.10599	0.305498
								Average	0.291788	29.1788
								SE	0.0137102
								95% CI	0.174204	17.4204

## Sheet: P2-30
YMD Strain	Competed against	Replicate	Date of competition	Temperature	Number of generations	Dark cells	GFP cells	LN(dark/GFP)	Slope
YMD39	YMD3357	1	2017-12-06	15 deg	15.048	0.6386	0.3614	0.569293
		1	2017-12-06	15 deg	17.44	0.6504	0.3496	0.620798
		1	2017-12-06	15 deg	25.504	0.7984	0.2016	1.37632
		1	2017-12-06	15 deg	28.744	0.904	0.096	2.24248	0.116038
		2	2017-12-06	15 deg	14.472	0.5569	0.4431	0.22859
		2	2017-12-06	15 deg	16.786	0.6597	0.3403	0.661958
		2	2017-12-06	15 deg	24.85	0.866	0.134	1.86605
		2	2017-12-06	15 deg	27.946	0.9371	0.0629	2.70124	0.174915
								Average	0.145477	14.5477
								SE	0.0294383
								95% C.I.	0.374049	37.4049
		1	2016-06-06	30	10.944	0.6588	0.3412	0.657951
					14.976	0.8171	0.1626	1.61447
					16.488	0.8949	0.0804	2.4097
					20.88	0.9664	0.013	4.30863
					22.824	0.93	0.0507	2.90926	0.250985
		2	2016-06-06	30	10.8	0.7003	0.2997	0.848727
					15.12	0.8329	0.1511	1.70697
					16.848	0.878	0.1018	2.15464
					21.6	0.9567	0.0278	3.53845
					23.76	0.9592	0.0162	4.08109	0.255877
								Average	0.253431	25.3431
								SE	0.00244556
								95% C.I.	0.0310738	3.10738

## Sheet: P3-30
YMD Strain	Competed against	Replicate	Date of competition	Temperature	Number of generations	Dark cells	GFP cells	LN(dark/GFP)	Slope
YMD90	YMD3357	1	2017-12-06	15 deg	14.616	0.7651	0.2349	1.18085
		1			16.982	0.5027	0.4973	0.0108001
		1			24.758
		1			27.926	0.7689	0.2311	1.20211	0.034881
		2	2017-12-06	15 deg	15.192	0.5923	0.4077	0.373482
		2			17.61	0.6673	0.3327	0.695999
		2			25.746	0.7372	0.2628	1.03147
		2			28.986	0.8144	0.1856	1.47886	0.0702016
								Average	0.0525413	5.25413
								SE	0.0176603
								95% C.I.	0.224395	22.4395
		1	2016-06-06	30	11.736	0.5717	0.4283	0.28879
					16.056	0.7701	0.2061	1.31816
					17.784	0.8295	0.1548	1.67869
					22.176	0.925	0.0582	2.76591
					24.336	0.9506	0.0257	3.6106	0.25716
		2	2016-06-06	30	10.872	0.6163	0.3837	0.473873
					14.904	0.8211	0.1625	1.61997
					16.488	0.867	0.1041	2.11969
					20.88	0.954	0.0272	3.55745
					22.824	0.9664	0.009	4.67635	0.343359
								Average	0.30026	30.026
								SE	0.0430999
								95% C.I.	0.547636	54.7636

## Sheet: P4-30
YMD Strain	Competed against	Replicate	Date of competition	Temperature	Number of generations	Dark cells	GFP cells	LN(dark/GFP)	Slope
YMD741	YMD3358	1	2017-12-06	15 deg	13.824	0.5771	0.4229	0.31088
					16.112	0.22	0.78	-1.26567
					23.744	0.0898	0.9102	-2.31608
					26.768	0.0465	0.9535	-3.02069	-0.224801
		2	2017-12-06	15 deg	15.336	0.2344	0.7656	-1.18363
					17.754	0.2633	0.7367	-1.02889
					26.106	0.0941	0.9059	-2.26457
					29.346	0.0474	0.9526	-3.00057	-0.135681
		3	2018-03-14	15 deg	14.616	0.3582	0.6418	-0.58319
					17.496	0.1894	0.8106	-1.45391
					20.376	0.1497	0.8503	-1.73696
					26.064	0.0999	0.9001	-2.19834	-0.130716
		4	2018-03-14	15 deg	14.472	0.2627	0.7373	-1.03198
					17.28	0.2269	0.7731	-1.2259
					20.088
					25.416	0.0422	0.9578	-3.12222	-0.200405
								Average	-0.172901
								Corrected	-0.106745	-10.6745
								SE	0.0234787
								95% CI	0.0747196	7.47196
		1	2016-07-28	30	12.888	0.5694	0.4306
					16.488	0.7024	0.2976	0.279404
					18.576	0.7374	0.2626	0.858753
					22.752	0.8451	0.1549	1.0325
					24.768	0.9057	0.0943	1.69668
		2	2016-07-28	30	11.088	0.5634	0.4366	2.26223	0.159443
					14.976	0.6063	0.3937	0.254972
					17.208	0.6409	0.3591	0.431786
					21.744	0.7357	0.2643	0.579273
					23.904	0.7989	0.2011	1.02374
								1.37943	0.0870403
								Average	0.123242
								Corrected	0.186677	18.6677
								SE	0.0362015
								95% CI	0.459984	45.9984

## Sheet: P5-30
YMD Strain	Competed against	Replicate	Date of competition	Temperature	Number of generations	Dark cells	GFP cells	LN(dark/GFP)	Slope
YMD101	YMD3358	1	2017-12-06	15 deg	14.544	0.4404	0.5596	-0.239539
					16.936	0.2816	0.7184	-0.936539
					25.144	0.1486	0.8514	-1.74562
					28.312	0.0623	0.9377	-2.71147	-0.15853
		2	2017-12-06	15 deg	15.336	0.4608	0.5392	-0.157122
					17.962	0.3922	0.6078	-0.438074
					26.746	0.1916	0.8084	-1.43965
					30.202	0.1123	0.8877	-2.06746	-0.125095
		3	2018-03-14	15 deg	14.904	0.2165	0.7835	-1.28618
					17.784	0.1889	0.8111	-1.45717
					20.664	0.0848	0.9152	-2.37885
					26.064	0.0629	0.9371	-2.70124	-0.137023
		4	2018-03-14	15 deg	15.552	0.3837	0.6163	-0.47387
					18.504	0.3041	0.6959	-0.82785
					21.528	0.1821	0.8179	-1.50218
					27.288	0.0754	0.9246	-2.50655	-0.177747
								Average	-0.149599
								Corrected	-0.0834435	-8.34435
								SE	0.0116571
								95% CI	0.0370982	3.70982
		1	2016-07-28	30	12.456	0.3377	0.6623
					15.984	0.7664	0.2336	-0.673561
					17.928	0.8336	0.1664	1.18809
					21.96	0.9114	0.0886	1.61136
					23.832	0.8922	0.1078	2.33085
		2	2016-07-28	30	13.464	0.9659	0.0341	2.11341	0.238617
					17.352	0.5883	0.4117	3.34376
					19.512	0.6207	0.3793	0.356942
					23.976	0.6868	0.3132	0.49252
					26.064	0.7312	0.2688	0.785201
								1.00072	0.0721311
								Average	0.155374
								Corrected	0.218809	21.8809
								SE	0.083243
								95% CI	1.0577	105.77

## Sheet: P6-30
YMD Strain	Competed against	Replicate	Date of competition	Temperature	Number of generations	Dark cells	GFP cells	LN(dark/GFP)	Slope
YMD744	YMD3358	1	2017-12-06	15 deg	14.328	0.3756	0.6244	-0.508266
					16.642	0.3413	0.6587	-0.657506
					24.562	0.2042	0.7958	-1.36025
					27.586	0.1532	0.8468	-1.70972	-0.0903263
		2	2017-12-06	15 deg	13.536	0.3485	0.6515	-0.625639
					15.72	0.3388	0.6612	-0.668646
					23.064	0.2423	0.7577	-1.14011
					25.944	0.1641	0.8359	-1.62803	-0.0771373
								Average	-0.0837318
								Corrected	-0.0175765	-1.75765
								SE	0.0065945
								95% CI	0.0837911	8.37911
		1	2016-07-28	30	12.744	0.59	0.41
					16.416	0.6653	0.3347	0.363965
					18.504	0.7275	0.2725	0.687003
					22.824	0.8188	0.1812	0.981975
					24.912	0.8804	0.1196	1.50824
		2	2016-07-28	30	11.232	0.612	0.388	1.99622	0.131658
					14.904	0.6341	0.3659	0.455727
					16.992	0.6565	0.3435	0.549847
					21.168	0.7638	0.2362	0.647736
					23.112	0.8052	0.1948	1.17363
								1.41912	0.0847741
								Average	0.108216
								Corrected	0.171651	17.1651
								SE	0.0234419
								95% CI	0.297858	29.7858

## Sheet: P1c1-15
YMD Strain	Competed against	Replicate	Date of competition	Temperature	Number of generations	Dark cells	GFP cells	LN(dark/GFP)	Slope
YMD3950	YMD3358	1	2018-03-14	15	16.272	0.3771	0.6229	-0.50188
					19.368	0.5	0.5	0
					22.536	0.4283	0.5717	-0.28879
					28.44	0.373	0.627	-0.51937	-0.0133059
		2	2018-03-14	15	15.552	0.3703	0.6297	-0.53093
					18.576	0.4321	0.5679	-0.27329
					21.6	0.432	0.568	-0.2737
					27.36	0.3588	0.6412	-0.58058	-0.00892728
		3	2018-05-22	15	13.8219	0.391	0.609	-0.443111
					17.1339	0.3822	0.6053	-0.45978
					20.3739	0.3944	0.5972	-0.414886
					23.9019	0.4441	0.5503	-0.214414
					30.3892	0.4323	0.5589	-0.256851	0.0147296
		4	2018-05-22	15	13.64	0.5235	0.4765	0.0940693
					16.448	0.5773	0.4113	0.339039
					19.256	0.5572	0.4334	0.251263
					22.28	0.5878	0.4036	0.375962
					27.8406	0.5875	0.3961	0.39421	0.0175846
		5	2018-06-19	15	21.024	0.4036	0.5964	-0.390487
					24.408	0.4103	0.5897	-0.362725
					27.864	0.4337	0.5663	-0.266771	0.0181215
		6	2018-06-19	15	13.752	0.4785	0.5215	-0.0860531
					16.92	0.5218	0.4782	0.0872553
					19.584	0.5173	0.4827	0.0692276
					22.464	0.5292	0.4708	0.116933
					25.344	0.5329	0.4671	0.13179	0.0164223
								Average	0.00743746
								Correction	0.0735927	7.35927
								SE	0.00591357
								95% CI	0.0152013	1.52013
		1	2018-05-25	30	16.992	0.5375	0.4625	0.150282
					18.6174	0.4663	0.5337	-0.135005
					23.472	0.3247	0.6753	-0.732255
					25.4822	0.2479	0.7521	-1.10984
					28.944	0.1637	0.8363	-1.63095	-0.146399
		2	2018-05-25	30	18	0.5072	0.4928	0.028802
					19.806	0.5081	0.4919	0.0324028
					24.48	0.3673	0.6327	-0.543817
					26.4902	0.2878	0.7122	-0.906093
					30.096	0.1798	0.8202	-1.5177	-0.131372
		3	2018-05-25	30	18.144	0.4876	0.5124	-0.0496102
					19.95	0.5479	0.4521	0.192189
					24.768	0.4117	0.5883	-0.356942
					26.8229	0.47	0.53	-0.120144
					31.248	0.2444	0.7556	-1.12871	-0.0807162
		4	2018-05-25	30	18	0.5249	0.4751	0.0996825
					19.7157	0.5363	0.4637	0.145456
					24.192	0.4039	0.5961	-0.389241
					26.1129	0.3984	0.6016	-0.412136
					30.384	0.28	0.72	-0.944462	-0.0875364
								Average	-0.111506
								Correction	-0.0480704	-4.80704
								SE	0.0161624
								95% CI	0.0514361	5.14361

## Sheet: P1c2-15
YMD Strain	Competed against	Replicate	Date of competition	Temperature	Number of generations	Dark cells	GFP cells	LN(dark/GFP)	Slope
YMD3951	YMD3358	1	2018-02-09	15	11.808	0.3242	0.6758	-0.734537
					14.976	0.3486	0.6514	-0.625199
					18.1813	0.3439	0.6561	-0.645962
					21.528	0.3626	0.6374	-0.564097	0.015154
		2	2018-02-09	15	11.088	0.3378	0.6622	-0.673114
					11.088	0.4573	0.5427	-0.171217
					11.088	0.4942	0.5058	-0.023201
					17.064	0.5126	0.4874	0.0504107	0.0568253
		3	2018-03-14	15	16.488	0.3098	0.6902	-0.80105
					19.584	0.4054	0.5946	-0.38301
					22.752	0.3793	0.6207	-0.49252
					28.728	0.3602	0.6398	-0.5745	0.0104025
		4	2018-03-14	15	16.056	0.2878	0.7122	-0.90609
					19.08	0.4015	0.5985	-0.39922
					22.248	0.3877	0.6123	-0.45699
					28.08	0.4124	0.5876	-0.35405	0.0371328
		5	2018-06-19	15	15.696	0.3924	0.6076	-0.437235
					19.08	0.4358	0.5642	-0.258225
					22.104	0.4333	0.5667	-0.2684
					25.2	0.4797	0.5203	-0.0812447
					28.368	0.4927	0.5073	-0.0292021	0.0316347
		6	2018-06-19	15	14.256	0.3692	0.6308	-0.53565
					17.496	0.4673	0.5327	-0.130987
					20.232	0.477	0.523	-0.092065
					23.112	0.5095	0.4905	0.0380046
					25.992	0.5287	0.4713	0.114926	0.0510473
								Average	0.0336994
								Correction	0.0998547	9.98547
								SE	0.00761245
								95% CI	0.0195684	1.95684
		1	2018-05-25	30	17.928	0.4287	0.5713	-0.287157
					19.6798	0.4188	0.5812	-0.327701
					24.336	0.3381	0.6619	-0.671773
					26.3239	0.3145	0.6855	-0.779164
					29.808	0.3027	0.6973	-0.834474	-0.0514668
		2	2018-05-25	30	17.568	0.5056	0.4944	0.0224009
					19.1934	0.5482	0.4518	0.193401
					23.688	0.4674	0.5326	-0.130585
					25.5865	0.4272	0.5728	-0.293284
					28.944	0.3336	0.6664	-0.691947	-0.067323
								Average	-0.0593949
								Correction	0.00404044	0.404044
								SE	0.0079281
								95% CI	0.100736	10.0736

## Sheet: P2c1-15
YMD Strain	Competed against	Replicate	Date of competition	Temperature	Number of generations	Dark cells	GFP cells	LN(dark/GFP)	Slope
YMD3941	YMD3358	1	2018-03-14	15	14.04	0.3798	0.6202	-0.4904
					16.848	0.2776	0.7224	-0.9564
					19.728	0.2153	0.7847	-1.29327
					25.056	0.1373	0.8627	-1.8379	-0.119809
		2	2018-03-14	15	15.336	0.4174	0.5826	-0.33346
					18.288	0.3867	0.6133	-0.46121
					21.312	0.2881	0.7119	-0.90463
					26.928	0.1852	0.8148	-1.48151	-0.103676
		3	2018-06-19	15	16.92	0.2811	0.7189	-0.939012
					20.736	0.2562	0.7438	-1.06581
					23.976	0.215	0.785	-1.29505
					27.36	0.1904	0.8096	-1.44741
					30.744	0.1516	0.8484	-1.72211	-0.0566684
		4	2018-06-19	15	15.408	0.4136	0.5864	-0.349103
					18.792	0.4173	0.5827	-0.333867
					21.672	0.3819	0.6181	-0.481491
					24.624	0.3204	0.6796	-0.751934
					27.648	0.2621	0.7379	-1.03508	-0.0585597
								Average	-0.0846784
								Correction	-0.0185231	-1.85231
								SE	0.0159735
								95% CI	0.0508349	5.08349
			2018-05-25	30	16.128	0.5455	0.4545	0.182505
					17.6089	0.5291	0.4709	0.116532
					21.816	0.4188	0.5812	-0.327701
					23.5805	0.3429	0.6571	-0.650397
					26.712	0.2877	0.7123	-0.906581	-0.108474
			2018-05-25	30	17.784	0.5524	0.4476	0.210372
					19.4275	0.5992	0.4008	0.402133
					24.12	0.4372	0.5628	-0.252534
					26.0855	0.3925	0.6075	-0.436816
					29.52	0.3198	0.6802	-0.754691	-0.0947308
								Average	-0.101602
								Correction	-0.0381669	-3.81669
								SE	0.00687147
								95% CI	0.0873102	8.73102

## Sheet: P2c2-15
YMD Strain	Competed against	Replicate	Date of competition	Temperature	Number of generations	Dark cells	GFP cells	LN(dark/GFP)	Slope
YMD3942	YMD3358	1	2018-03-14	15	15.84	0.4007	0.5993	-0.40255
					18.864	0.3237	0.6763	-0.73682
					21.96	0.247	0.753	-1.11468
					27.72	0.1538	0.8462	-1.7051	-0.110024
		2	2018-03-14	15	16.776	0.381	0.619	-0.48531
					19.872	0.3501	0.6499	-0.6186
					23.112	0.2789	0.7211	-0.94992
					29.088	0.1666	0.8334	-1.60992	-0.0943159
		3	2018-06-19		17.424	0.768	0.232	1.19705
					21.312	0.6306	0.3694	0.534792
					24.624	0.5506	0.4494	0.203095
					28.008	0.528	0.472	0.112117
					31.464	0.4934	0.5066	-0.0264015	-0.0832423
		4	2018-06-19		16.416	0.7797	0.2203	1.26392
					20.16	0.655	0.345	0.641091
					23.328	0.6919	0.3081	0.809017
					26.568	0.6359	0.3641	0.557613
					29.88	0.5983	0.4017	0.398387	-0.0551951
								Average	-0.0856943
								Correction	-0.019539	-1.9539
								SE	0.0115559
								95% CI	0.0367761	3.67761
		1	2018-05-25	30	16.776	0.4575	0.5425	-0.170411
					18.3834	0.4713	0.5287	-0.114926
					22.752	0.4865	0.5135	-0.0540131
					24.6059	0.4962	0.5038	-0.0152003
					27.864	0.5249	0.4751	0.0996825	0.0222896
		2	2018-05-25	30	17.208	0.5062	0.4938	0.0248013
					18.8154	0.5889	0.4111	0.35942
					23.184	0.6169	0.3831	0.476411
					25.0379	0.6123	0.3877	0.456991
					28.368	0.6301	0.3699	0.532646	0.0375504
								Average	0.02992
								Correction	0.0933554	9.33554
								SE	0.00763038
								95% CI	0.0969532	9.69532

[truncated: 26 more sheets: P3c1-15, P3c2-15, P4c1-15, P4c2-15, P5c1-15, P5c2-15, P6c1-15, P6c2-15, S7c1-15, S7c2-15, S8c1-15, S8c2-15, S9c1-15, S10c1-15, G7c1-15, G7c2-15, G8c1-15, G8c2-15, G9c1-15, G9c2-15 …]
